# Supplementary material for: Molecular and Metabolic Phenotyping of Hepatocellular Carcinoma for Biomarker Discovery: A Meta-Analysis
Source: Metabolites. 2023 Oct 27;13(11):1112. doi: 10.3390/metabo13111112 (PMC10672761; doi:10.3390/metabo13111112)
Supplement: Supplementary file 1 [file metabolites-13-01112-s001.zip]

Archive with 2 entries (2 files):
- metabolites-2656922-supplementary.xlsx
- Supplementary_figures.pdf
